# Supplementary material for: Quantifying the Sensitivity of Soil Microbial Communities to Silver Sulfide Nanoparticles Using Metagenome Sequencing
Source: PLoS One. 2016 Aug 30;11(8):e0161979. doi: 10.1371/journal.pone.0161979 (PMC5004803; doi:10.1371/journal.pone.0161979)
Supplement: S1 Table — Dominant families fitted to each dose-response model. (XLSX) [file pone.0161979.s003.xlsx]

## Sheet: 80%total_families
Dominant families that were fitted to each model type.
Values are presented as a % of the total of each column. Families that contributed to 80% of the total are presented.
Used in OSD' = taxonomy of families that were used in the OTU sensitivity distribution (OSD) i.e. the respose was fitted to a decreasing dose-response model
Dose-response (inc) = taxonomy of familes that were fitted to an increasing dose-response function (i.e. stimulation)
Ag Type	Ag+				AgNP				Ag2S-NP
	Fitted model				Fitted model				Fitted model
Family	Used in OSD	Dose-response (inc)		Family	Used in OSD	Dose-response (inc)		Family	Used in OSD	Dose-response (inc)
Unassigned	0.197436	0.0909091		Unassigned	0.212329	0.133333		Unassigned	0.170683	-
Bacillaceae	0.135897	0.0909091		Xanthomonadaceae	0.00684932	-		Bacillaceae	0.192771	-
Xanthomonadaceae	0.0128205	0.363636		Bacillaceae	0.0821918	0.266667		Xanthomonadaceae	0.0060241	0.533333
Solirubrobacteraceae	0.0666667	-		Solirubrobacteraceae	0.0958904	-		Streptomycetaceae	0.0240964	-
Streptomycetaceae	0.0358974	-		Oxalobacteraceae	0.0136986	0.133333		Solirubrobacteraceae	0.0823293	-
Planococcaceae	0.0128205	-		Planococcaceae	0.0205479	0.2		Planococcaceae	0.0261044	-
Oxalobacteraceae	0.0307692	0.136364		Streptomycetaceae	0.0616438	-		Geodermatophilaceae	0.0401606	-
Chitinophagaceae	0.0358974	-		Geodermatophilaceae	0.0342466	-		Pseudonocardiaceae	0.0582329	-
Caulobacteraceae	0.0153846	-		Caulobacteraceae	0.0136986	-		Caulobacteraceae	0.0240964	-
Pseudonocardiaceae	0.0307692	-		Pseudonocardiaceae	0.0205479	-		Sphingomonadaceae	-	0.133333
Geodermatophilaceae	0.0179487	-		Micromonosporaceae	0.0410959	-		Chitinophagaceae	0.0381526	-
Micromonosporaceae	0.0230769	-		Chitinophagaceae	0	-		Micromonosporaceae	0.0180723	0.0666667
Comamonadaceae	0.074359	-		Frankiaceae	0.0479452	-		Frankiaceae	0.0321285	-
Frankiaceae	0.0358974	-		Sphingomonadaceae	0	-		Paenibacillaceae	0.0240964	-
Ellin5301	0.0153846	-		Ellin5301	0.0410959	-		Alicyclobacillaceae	0.0261044	-
Patulibacteraceae	0.0128205	-		Peptostreptococcaceae	-	-		Planococcaceae	-	-
Mycobacteriaceae	-	0.136364		Bradyrhizobiaceae	-	-		Ellin5301	-	-
Conexibacteraceae	-	-		Comamonadaceae	-	-		Comamonadaceae	-	-
Comamonadaceae	-	-		Gaiellaceae	-	-		Alicyclobacillaceae	-	-
Sphingomonadaceae	-	-		Solibacteraceae	-	-		Sphingobacteriaceae	-	-
Patulibacteraceae	-	-		Sphingomonadaceae	-	-		Peptostreptococcaceae	-	-
				Mycobacteriaceae	-	0.0666667		Microbacteriaceae	-	0.0666667
